# Supplementary material for: UV-Casting on Methacrylated PCL for the Production of a Peripheral Nerve Implant Containing an Array of Porous Aligned Microchannels
Source: Polymers (Basel). 2020 Apr 22;12(4):971. doi: 10.3390/polym12040971 (PMC7240584; doi:10.3390/polym12040971)
Supplement: Supplementary file 1 [file polymers-12-00971-s001.zip]

Archive with 1 entries (1 files):
- polymers-749655-supplementary.pdf
